# Supplementary material for: Inhibitory Activity of Essential Oils of Mentha spicata and Eucalyptus globulus on Biofilms of Streptococcus mutans in an In Vitro Model
Source: Antibiotics (Basel). 2023 Feb 10;12(2):369. doi: 10.3390/antibiotics12020369 (PMC9952483; doi:10.3390/antibiotics12020369)
Supplement: Supplementary file 1 [file antibiotics-12-00369-s001.zip]

Archive with 1 entries (1 files):
- antibiotics-2171049-supplementary.pdf
